# Supplementary material for: Inhibition of DHCR24 activates LXRα to ameliorate hepatic steatosis and inflammation
Source: EMBO Mol Med. 2023 Jun 26;15(8):e16845. doi: 10.15252/emmm.202216845 (PMC10405065; doi:10.15252/emmm.202216845)
Supplement: Supplementary file 4 — Source Data for Figure 1 [file EMMM-15-e16845-s010.zip]

Archive with 52 entries (41 files):
- Figure 1/
- __MACOSX/._Figure 1
- Figure 1/.DS_Store
- __MACOSX/Figure 1/._.DS_Store
- Figure 1/1H/
- __MACOSX/Figure 1/._1H
- Figure 1/1F/
- __MACOSX/Figure 1/._1F
- Figure 1/1A/
- __MACOSX/Figure 1/._1A
- Figure 1/1G/
- __MACOSX/Figure 1/._1G
- Figure 1/1I/
- __MACOSX/Figure 1/._1I
- Figure 1/1B/
- __MACOSX/Figure 1/._1B
- Figure 1/1E/
- __MACOSX/Figure 1/._1E
- Figure 1/1D/
- __MACOSX/Figure 1/._1D
- Figure 1/1C/
- __MACOSX/Figure 1/._1C
- Figure 1/1J/
- __MACOSX/Figure 1/._1J
- Figure 1/1H/1H.xlsx
- __MACOSX/Figure 1/1H/._1H.xlsx
- Figure 1/1F/Fig 1F_liver_data.csv
- __MACOSX/Figure 1/1F/._Fig 1F_liver_data.csv
- Figure 1/1A/.DS_Store
- __MACOSX/Figure 1/1A/._.DS_Store
- Figure 1/1A/1A.xlsx
- __MACOSX/Figure 1/1A/._1A.xlsx
- Figure 1/1G/1G.xlsx
- __MACOSX/Figure 1/1G/._1G.xlsx
- Figure 1/1I/1I.xlsx
- __MACOSX/Figure 1/1I/._1I.xlsx
- Figure 1/1B/1B_SH42_HE.pdf
- __MACOSX/Figure 1/1B/._1B_SH42_HE.pdf
- Figure 1/1B/1B_Ctrl_HE.pdf
- __MACOSX/Figure 1/1B/._1B_Ctrl_HE.pdf
- Figure 1/1B/1B_SH42_Oil Red O.tiff
- __MACOSX/Figure 1/1B/._1B_SH42_Oil Red O.tiff
- Figure 1/1B/1B_Ctrl_Oil Red O.tiff
- __MACOSX/Figure 1/1B/._1B_Ctrl_Oil Red O.tiff
- Figure 1/1E/1E.xlsx
- __MACOSX/Figure 1/1E/._1E.xlsx
- Figure 1/1D/1D.xlsx
- __MACOSX/Figure 1/1D/._1D.xlsx
- Figure 1/1C/1C.xlsx
- __MACOSX/Figure 1/1C/._1C.xlsx
- Figure 1/1J/1J.xlsx
- __MACOSX/Figure 1/1J/._1J.xlsx
