# Supplementary material for: Inhibition of DHCR24 activates LXRα to ameliorate hepatic steatosis and inflammation
Source: EMBO Mol Med. 2023 Jun 26;15(8):e16845. doi: 10.15252/emmm.202216845 (PMC10405065; doi:10.15252/emmm.202216845)
Supplement: Supplementary file 4 — Source Data for Figure 1 [file EMMM-15-e16845-s010.zip › Figure 1/1H/1H.xlsx]

## Sheet: 1H
Ctrl	SH42
4.558	3.526
4.196	4.586
4.091	4.174
5.015	2.974
7.378	3.002
4.445	4.36
4.042	4.065
5.716	4.556
