# Supplementary material for: Inhibition of DHCR24 activates LXRα to ameliorate hepatic steatosis and inflammation
Source: EMBO Mol Med. 2023 Jun 26;15(8):e16845. doi: 10.15252/emmm.202216845 (PMC10405065; doi:10.15252/emmm.202216845)
Supplement: Supplementary file 4 — Source Data for Figure 1 [file EMMM-15-e16845-s010.zip › Figure 1/1F/Fig 1F_liver_data.csv]

Name	Group	CE(12:0)	CE(14:0)	CE(14:1)	CE(15:0)	CE(16:0)	CE(16:1)	CE(17:0)	CE(18:0)	CE(18:1)	CE(18:2)	CE(18:3)	CE(18:4)	CE(20:0)	CE(20:1)	CE(20:2)	CE(20:3)	CE(20:4)	CE(20:5)	CE(22:0)	CE(22:1)	CE(22:2)	CE(22:4)	CE(22:5)	CE(22:6)	CE(24:0)	CE(24:1)	CER(14:0)	CER(16:0)	CER(18:0)	CER(20:0)	CER(22:0)	CER(22:1)	CER(24:0)	CER(24:1)	DAG(12:0/18:1)	DAG(14:0/16:0)	DAG(14:0/16:1)	DAG(14:0/18:1)	DAG(14:0/18:2)	DAG(14:0/22:6)	DAG(14:1/16:0)	DAG(14:1/18:1)	DAG(15:0/18:1)	DAG(15:0/18:2)	DAG(16:0/16:0)	DAG(16:0/16:1)	DAG(16:0/18:0)	DAG(16:0/18:1)
L-1	Ctrl	0.00489	0.180524	0.025432	0.0993	2.626512	4.08244	0.568134	0.81609	11.997062	1.700916	0.153614	0.006982	0.06252	0.072732	0.023868	0.028162	0.120078	0.017772	0.01061	0.045296	0.004398	0.005196	0.01022	0.090854	0.005284	0.005348	0.0021	0.045416	0.008764	0.020912	0.182606	0.024574	0.075684	0.118706	0.0051	0.017524	0.008486	0.07551	0.020324	0.001436	0.004378	0.00941	0.022838	0.006774	0.061108	0.082618	0.05331	1.016146
L-18	Ctrl	0.003154	0.124408	0.017962	0.069576	2.04724	3.190704	0.411562	0.552116	10.202486	1.456156	0.113966	0.005158	0.0473	0.064836	0.022956	0.022918	0.092788	0.013712	0.009576	0.041122	0.003162	0.003432	0.009028	0.077602	0.003738	0.005196	0.001404	0.032078	0.005882	0.013746	0.121306	0.022342	0.054294	0.102942	0.003428	0.01003	0.006034	0.062012	0.012918	0.00143	0.003074	0.006858	0.016822	0.004156	0.040776	0.065622	0.037974	0.901646
L-19	Ctrl	0.003654	0.16602	0.026836	0.081088	2.895848	4.258754	0.543476	0.938214	15.979222	2.378586	0.182944	0.006978	0.073558	0.082456	0.025416	0.032042	0.117126	0.016682	0.013276	0.042372	0.003312	0.005752	0.013008	0.116516	0.005944	0.005872	0.001282	0.040266	0.008416	0.019496	0.154176	0.017358	0.070216	0.11878	0.003492	0.009228	0.004222	0.049804	0.01657	0.001598	0.003724	0.005912	0.016068	0.006886	0.042786	0.056878	0.045516	0.908098
L-21	Ctrl	#VALUE!	0.122248	0.021454	0.072282	2.160478	3.31699	0.373954	0.730314	14.238708	1.979436	0.150576	0.006968	0.062506	0.081514	0.025096	0.033312	0.135834	0.019094	0.01033	0.03262	0.003568	0.006968	0.011874	0.114042	0.006712	0.004806	0.001478	0.051452	0.008678	0.020888	0.15508	0.0195	0.079484	0.134596	0.003724	0.006528	0.003332	0.044648	0.013176	0.001602	0.002426	0.006006	0.014664	0.004682	0.033408	0.043352	0.040274	0.793316
L-23	Ctrl	#VALUE!	0.241364	0.043252	0.108856	3.087512	6.077904	0.631562	0.817374	16.667618	2.22336	0.18815	0.00814	0.052886	0.106076	0.043828	0.048046	0.148904	0.02119	0.009328	0.057212	0.005836	0.010874	0.018008	0.109352	#VALUE!	0.006958	0.001492	0.040706	0.007702	0.016312	0.136936	0.027668	0.063296	0.126884	0.004158	0.01084	0.008024	0.074732	0.019074	0.00209	0.00327	0.010136	0.019652	0.005278	0.042914	0.098012	0.056642	1.18964
L-24	Ctrl	0.007106	0.286896	0.0492	0.149898	4.72744	7.563166	0.952792	1.336946	25.40862	3.629974	0.341126	0.012744	0.098512	0.156248	0.0465	0.060568	0.189222	0.02814	0.026544	0.081072	0.008124	0.009724	0.022078	0.200134	0.009534	0.013544	0.00213	0.037128	0.00779	0.01886	0.16951	0.020818	0.081296	0.143216	0.006848	0.01059	0.008322	0.090166	0.02775	0.002838	0.004708	0.011702	0.024446	0.00794	0.042866	0.08089	0.054692	1.349036
L-25	Ctrl	#VALUE!	0.281766	0.051088	0.129544	3.930242	7.186606	0.764296	0.9373	17.507124	2.579596	0.241644	0.010858	0.076604	0.114884	0.034694	0.052646	0.143334	0.026396	0.016458	0.071584	0.007676	0.013686	0.020282	0.13688	0.007584	0.012332	0.001592	0.043514	0.007108	0.01554	0.137702	0.021852	0.058906	0.110514	0.004215429	0.010597429	0.006270571	0.063523429	0.017618	0.001788857	0.003371714	0.007993714	0.018444571	0.005881429	0.044482571	0.068894857	0.046268857	0.999780857
L-3	Ctrl	0.003748	0.106966	0.017752	0.054782	2.177534	2.93325	0.354128	0.655496	11.442944	1.683008	0.140254	0.005422	0.046892	0.062622	0.01774	0.023142	0.099934	0.01528	0.00959	0.031064	0.002812	0.003906	0.009344	0.100952	0.00494	0.00434	0.001734	0.037642	0.008534	0.01918	0.13503	0.01632	0.056212	0.095474	0.002758	0.009442	0.005474	0.047792	0.013514	0.001528	0.002022	0.005932	0.014622	0.005454	0.04752	0.054892	0.035474	0.840584
L-11	SH42	0.00296	0.156826	0.026872	0.082734	2.629778	4.087552	0.516542	0.835288	14.407796	2.067024	0.168958	0.007938	0.062524	0.082546	0.025742	0.032724	0.12853	0.019792	0.012154	0.041672	0.004598	0.004428	0.010944	0.102304	0.00537	0.0056	0.001758	0.047242	0.00967	0.01846	0.163594	0.022926	0.079942	0.123826	0.003468	0.013518	0.005466	0.057592	0.016618	0.001246	0.003142	0.00777	0.01589	0.005928	0.047732	0.065536	0.039408	0.899072
L-12	SH42	0.00395	0.12144	0.016786	0.061922	1.668992	2.305082	0.327698	0.556356	9.487174	1.321196	0.112854	0.005042	0.046894	0.05679	0.020286	0.0223	0.096516	0.012304	0.009506	0.029822	0.00311	0.003132	0.009968	0.090524	0.006524	0.005364	0.00145	0.042956	0.008244	0.01239	0.1313	0.017776	0.075554	0.117558	0.00388	0.013616	0.003954	0.0483	0.01322	0.001282	0.002136	0.005204	0.012226	0.005436	0.03802	0.040436	0.033762	0.60233
L-13	SH42	0.00502	0.174844	0.026166	0.093902	2.983384	4.175942	0.513368	0.903356	15.58806	2.556182	0.20416	0.008508	0.074762	0.092282	0.028908	0.034108	0.105718	0.019916	0.016406	0.049006	0.004916	0.005436	0.015892	0.158086	0.00648	0.007408	#VALUE!	0.039198	0.007828	0.019222	0.154548	0.018966	0.079224	0.119956	0.004126	0.010418	0.003902	0.04785	0.017132	0.00126	0.002706	0.005684	0.01525	0.005832	0.041226	0.045168	0.041172	0.808704
L-16	SH42	0.001946	0.104154	0.01479	0.05517	1.990052	2.234716	0.353588	0.606104	11.027544	1.346624	0.100954	0.003744	0.04502	0.059732	0.017058	0.021122	0.085924	0.011708	0.00862	0.027188	0.003478	0.00308	0.009596	0.093066	0.006186	0.004746	0.001378	0.040334	0.008442	0.013848	0.139314	0.017214	0.07677	0.128558	0.00293	0.007732	0.00302	0.039536	0.00919	0.001168	#VALUE!	0.004668	0.010666	0.00278	0.032542	0.034452	0.03254	0.609496
L-4	SH42	0.002192	0.090702	0.012706	0.049498	1.868402	2.05919	0.290014	0.603954	8.609866	1.41674	0.111824	0.005674	0.057888	0.054634	0.013848	0.021216	0.098278	0.012742	0.011688	0.029758	0.003096	0.002178	0.006552	0.071236	0.003746	0.003238	0.001686	0.03248	0.010144	0.01973	0.193804	0.018832	0.062088	0.093082	0.002136	0.007602	0.004142	0.045846	0.013576	#VALUE!	0.00253	0.004246	0.014348	0.005866	0.038836	0.053228	0.042372	0.76593
L-6	SH42	#VALUE!	0.10046	0.01506	0.054032	2.104564	2.292976	0.339904	0.690514	9.607232	1.408894	0.13362	0.006732	0.068408	0.05935	0.01606	0.022766	0.102002	0.01467	0.01511	0.032008	0.00313	0.003114	0.008264	0.086898	0.004916	0.00356	0.001302	0.03871	0.008482	0.01815	0.22449	0.019002	0.070194	0.10704	0.002618	0.011782	0.004918	0.046436	0.018944	0.001462	0.003102	0.00544	0.015864	0.007074	0.054936	0.062594	0.044094	0.873292
L-7	SH42	0.004142	0.151306	0.02361	0.074326	2.505546	3.839644	0.486966	0.779892	14.412016	2.0023	0.159588	0.00708	0.041814	0.07534	0.025398	0.03151	0.141864	0.017746	0.008252	0.030636	#VALUE!	0.004322	0.010064	0.10754	0.004112	0.004232	0.00208	0.04972	0.011406	0.02086	0.13937	0.020068	0.071822	0.139256	0.003708	0.010414	0.005702	0.068054	0.015804	0.001648	0.003354	0.008148	0.0178	0.005444	0.037734	0.07321	0.03944	0.95575
L-9	SH42	0.00352	0.133552	0.020632	0.074952	2.316742	3.855492	0.478854	0.734498	12.92956	1.710278	0.131042	0.005502	0.058404	0.083176	0.022244	0.026426	0.117678	0.016958	0.011148	0.044518	0.004664	0.003938	0.010924	0.10396	0.005724	0.004358	#VALUE!	0.046458	0.008794	0.016736	0.149942	0.02277	0.06754	0.125452	0.003696	0.013388	0.00524	0.063954	0.017162	0.001256	0.003742	0.00697	0.018502	0.005186	0.048782	0.082222	0.047804	1.03717
[truncated: 794 more columns]
