# Supplementary material for: Inhibition of DHCR24 activates LXRα to ameliorate hepatic steatosis and inflammation
Source: EMBO Mol Med. 2023 Jun 26;15(8):e16845. doi: 10.15252/emmm.202216845 (PMC10405065; doi:10.15252/emmm.202216845)
Supplement: Supplementary file 4 — Source Data for Figure 1 [file EMMM-15-e16845-s010.zip › Figure 1/1A/1A.xlsx]

## Sheet: 1A
Ctrl	SH42
4.49	32.2
2.86	20.8
3.86	24.6
3.03	29.6
2.16	18.8
3.36	30.7
0.752	22.6
	28.4
