# Supplementary material for: Inhibition of DHCR24 activates LXRα to ameliorate hepatic steatosis and inflammation
Source: EMBO Mol Med. 2023 Jun 26;15(8):e16845. doi: 10.15252/emmm.202216845 (PMC10405065; doi:10.15252/emmm.202216845)
Supplement: Supplementary file 4 — Source Data for Figure 1 [file EMMM-15-e16845-s010.zip › Figure 1/1G/1G.xlsx]

## Sheet: 1G
Ctrl	SH42
101.58	65.29
59.107	87.139
82.215	81.553
187.066	37.469
146.96	38.273
88.918	77.249
85.516	93.497
200.587	94.057
