# Supplementary material for: Inhibition of DHCR24 activates LXRα to ameliorate hepatic steatosis and inflammation
Source: EMBO Mol Med. 2023 Jun 26;15(8):e16845. doi: 10.15252/emmm.202216845 (PMC10405065; doi:10.15252/emmm.202216845)
Supplement: Supplementary file 4 — Source Data for Figure 1 [file EMMM-15-e16845-s010.zip › Figure 1/1I/1I.xlsx]

## Sheet: 1I
Ctrl	SH42
12.091	11.927
13.613	13.941
12.01	13.124
13.704	11.371
20.262	9.104
12.005	11.448
12.516	10.937
14.955	11.689
