# Supplementary material for: Inhibition of DHCR24 activates LXRα to ameliorate hepatic steatosis and inflammation
Source: EMBO Mol Med. 2023 Jun 26;15(8):e16845. doi: 10.15252/emmm.202216845 (PMC10405065; doi:10.15252/emmm.202216845)
Supplement: Supplementary file 4 — Source Data for Figure 1 [file EMMM-15-e16845-s010.zip › Figure 1/1E/1E.xlsx]

## Sheet: 1E
	Ctrl	SH42
CER	0.1847	0.2443
TAG	47.1083	37.7085
PC	16.7798	22.6292
CE	11.5051	11.3679
FFA	7.0801	6.3887
SM	8.2379	10.9858
PE	5.851	7.9112
DAG	2.7033	2.1049
LPC	0.4013	0.4774
LPE	0.105	0.127
HCER	0.025	0.0319
DCER	0.0104	0.0138
LCER	0.0082	0.0096
