# Supplementary material for: Inhibition of DHCR24 activates LXRα to ameliorate hepatic steatosis and inflammation
Source: EMBO Mol Med. 2023 Jun 26;15(8):e16845. doi: 10.15252/emmm.202216845 (PMC10405065; doi:10.15252/emmm.202216845)
Supplement: Supplementary file 4 — Source Data for Figure 1 [file EMMM-15-e16845-s010.zip › Figure 1/1D/1D.xlsx]

## Sheet: 1D
Ctrl	SH42
36.87	25.73
46.32	16.73
35.32	24.94
32.18	25.48
28.7	6.09
28.19	7.75
42.32	11.47
