# Supplementary material for: Inhibition of DHCR24 activates LXRα to ameliorate hepatic steatosis and inflammation
Source: EMBO Mol Med. 2023 Jun 26;15(8):e16845. doi: 10.15252/emmm.202216845 (PMC10405065; doi:10.15252/emmm.202216845)
Supplement: Supplementary file 4 — Source Data for Figure 1 [file EMMM-15-e16845-s010.zip › Figure 1/1C/1C.xlsx]

## Sheet: 1C
Ctrl	SH42
4.778	1.111
1.556	3.556
2.556	2.556
5.333	2.889
4.667	2
4	0.111
6.778	0.222
