# Supplementary material for: Inhibition of DHCR24 activates LXRα to ameliorate hepatic steatosis and inflammation
Source: EMBO Mol Med. 2023 Jun 26;15(8):e16845. doi: 10.15252/emmm.202216845 (PMC10405065; doi:10.15252/emmm.202216845)
Supplement: Supplementary file 4 — Source Data for Figure 1 [file EMMM-15-e16845-s010.zip › Figure 1/1J/1J.xlsx]

## Sheet: 1J
Ctrl	SH42
22.764	15.511
23.722	24.949
18.612	25.529
34.355	18.236
45.416	16.402
28.015	27.852
20.008	17.194
30.734	22.909
