# Supplementary material for: Inhibition of DHCR24 activates LXRα to ameliorate hepatic steatosis and inflammation
Source: EMBO Mol Med. 2023 Jun 26;15(8):e16845. doi: 10.15252/emmm.202216845 (PMC10405065; doi:10.15252/emmm.202216845)
Supplement: Supplementary file 5 — Source Data for Figure 2 [file EMMM-15-e16845-s006.zip]

Archive with 128 entries (116 files):
- Figure 2/
- __MACOSX/._Figure 2
- Figure 2/.DS_Store
- __MACOSX/Figure 2/._.DS_Store
- Figure 2/2G/
- __MACOSX/Figure 2/._2G
- Figure 2/2I/
- __MACOSX/Figure 2/._2I
- Figure 2/2H/
- __MACOSX/Figure 2/._2H
- Figure 2/2A/
- __MACOSX/Figure 2/._2A
- Figure 2/2F/
- __MACOSX/Figure 2/._2F
- Figure 2/2C/
- __MACOSX/Figure 2/._2C
- Figure 2/2D/
- __MACOSX/Figure 2/._2D
- Figure 2/2J/
- __MACOSX/Figure 2/._2J
- Figure 2/2K/
- __MACOSX/Figure 2/._2K
- Figure 2/2E/
- __MACOSX/Figure 2/._2E
- Figure 2/2B/
- __MACOSX/Figure 2/._2B
- Figure 2/2G/Compensation Controls_BV605 Stained Control.fcs
- __MACOSX/Figure 2/2G/._Compensation Controls_BV605 Stained Control.fcs
- Figure 2/2G/.DS_Store
- __MACOSX/Figure 2/2G/._.DS_Store
- Figure 2/2G/aaa_Read me.txt
- __MACOSX/Figure 2/2G/._aaa_Read me.txt
- Figure 2/2G/Compensation Controls_Unstained Control.fcs
- __MACOSX/Figure 2/2G/._Compensation Controls_Unstained Control.fcs
- Figure 2/2G/Compensation Controls_BV786 Stained Control.fcs
- __MACOSX/Figure 2/2G/._Compensation Controls_BV786 Stained Control.fcs
- Figure 2/2G/Compensation Controls_PE-Cy7 Stained Control.fcs
- __MACOSX/Figure 2/2G/._Compensation Controls_PE-Cy7 Stained Control.fcs
- Figure 2/2G/Compensation Controls_PE Stained Control.fcs
- __MACOSX/Figure 2/2G/._Compensation Controls_PE Stained Control.fcs
- Figure 2/2G/FMO CD11c.fcs
- __MACOSX/Figure 2/2G/._FMO CD11c.fcs
- Figure 2/2G/Compensation Controls_FITC Stained Control.fcs
- __MACOSX/Figure 2/2G/._Compensation Controls_FITC Stained Control.fcs
- Figure 2/2G/FMO Siglec-F.fcs
- __MACOSX/Figure 2/2G/._FMO Siglec-F.fcs
- Figure 2/2G/Compensation Controls_APC-Cy7 Stained Control.fcs
- __MACOSX/Figure 2/2G/._Compensation Controls_APC-Cy7 Stained Control.fcs
- Figure 2/2G/FMO F4:80.fcs
- __MACOSX/Figure 2/2G/._FMO F4:80.fcs
- Figure 2/2G/Compensation Controls_APC Stained Control.fcs
- __MACOSX/Figure 2/2G/._Compensation Controls_APC Stained Control.fcs
- Figure 2/2G/Compensation Controls_UV A 485,2f,22 Stained Control.fcs
- __MACOSX/Figure 2/2G/._Compensation Controls_UV A 485,2f,22 Stained Control.fcs
- Figure 2/2G/Compensation Controls_BV421 Stained Control.fcs
- __MACOSX/Figure 2/2G/._Compensation Controls_BV421 Stained Control.fcs
- Figure 2/2G/FMO YM1.fcs
- __MACOSX/Figure 2/2G/._FMO YM1.fcs
- Figure 2/2G/aaa_Sample_SH42_063.fcs
- __MACOSX/Figure 2/2G/._aaa_Sample_SH42_063.fcs
- Figure 2/2G/FMO Zombie-UV.fcs
- __MACOSX/Figure 2/2G/._FMO Zombie-UV.fcs
- Figure 2/2G/Compensation Controls_PerCP-Cy5-5 Stained Control.fcs
- __MACOSX/Figure 2/2G/._Compensation Controls_PerCP-Cy5-5 Stained Control.fcs
- Figure 2/2G/aaa_Sample_Ctrl_054.fcs
- __MACOSX/Figure 2/2G/._aaa_Sample_Ctrl_054.fcs
- Figure 2/2I/2I.xlsx
- __MACOSX/Figure 2/2I/._2I.xlsx
- Figure 2/2H/2H.xlsx
- __MACOSX/Figure 2/2H/._2H.xlsx
- Figure 2/2A/.DS_Store
- __MACOSX/Figure 2/2A/._.DS_Store
- Figure 2/2A/2A_Ctrl.pdf
- __MACOSX/Figure 2/2A/._2A_Ctrl.pdf
- Figure 2/2A/2A_SH42.pdf
- __MACOSX/Figure 2/2A/._2A_SH42.pdf
- Figure 2/2F/2F.xlsx
- __MACOSX/Figure 2/2F/._2F.xlsx
- Figure 2/2C/2C.xlsx
- __MACOSX/Figure 2/2C/._2C.xlsx
- Figure 2/2D/2D.xlsx
- __MACOSX/Figure 2/2D/._2D.xlsx
- Figure 2/2J/2J.xlsx
- __MACOSX/Figure 2/2J/._2J.xlsx
- Figure 2/2K/2K.xlsx
- __MACOSX/Figure 2/2K/._2K.xlsx
- Figure 2/2E/Compensation Controls_BV605 Stained Control.fcs
- __MACOSX/Figure 2/2E/._Compensation Controls_BV605 Stained Control.fcs
- Figure 2/2E/.DS_Store
- __MACOSX/Figure 2/2E/._.DS_Store
- Figure 2/2E/aaa_Read me.txt
- __MACOSX/Figure 2/2E/._aaa_Read me.txt
- Figure 2/2E/Compensation Controls_Unstained Control.fcs
- __MACOSX/Figure 2/2E/._Compensation Controls_Unstained Control.fcs
- Figure 2/2E/Compensation Controls_BV786 Stained Control.fcs
- __MACOSX/Figure 2/2E/._Compensation Controls_BV786 Stained Control.fcs
- Figure 2/2E/Compensation Controls_PE-Cy7 Stained Control.fcs
- __MACOSX/Figure 2/2E/._Compensation Controls_PE-Cy7 Stained Control.fcs
- Figure 2/2E/Compensation Controls_PE Stained Control.fcs
- __MACOSX/Figure 2/2E/._Compensation Controls_PE Stained Control.fcs
- Figure 2/2E/FMO CD11c.fcs
- __MACOSX/Figure 2/2E/._FMO CD11c.fcs
- Figure 2/2E/Compensation Controls_FITC Stained Control.fcs
- __MACOSX/Figure 2/2E/._Compensation Controls_FITC Stained Control.fcs
- Figure 2/2E/FMO Siglec-F.fcs
- __MACOSX/Figure 2/2E/._FMO Siglec-F.fcs
- Figure 2/2E/Compensation Controls_APC-Cy7 Stained Control.fcs
- __MACOSX/Figure 2/2E/._Compensation Controls_APC-Cy7 Stained Control.fcs
- Figure 2/2E/FMO F4:80.fcs
- __MACOSX/Figure 2/2E/._FMO F4:80.fcs
- Figure 2/2E/Compensation Controls_APC Stained Control.fcs
- __MACOSX/Figure 2/2E/._Compensation Controls_APC Stained Control.fcs
- Figure 2/2E/Compensation Controls_UV A 485,2f,22 Stained Control.fcs
- __MACOSX/Figure 2/2E/._Compensation Controls_UV A 485,2f,22 Stained Control.fcs
- Figure 2/2E/Compensation Controls_BV421 Stained Control.fcs
- __MACOSX/Figure 2/2E/._Compensation Controls_BV421 Stained Control.fcs
- Figure 2/2E/FMO YM1.fcs
- __MACOSX/Figure 2/2E/._FMO YM1.fcs
- Figure 2/2E/aaa_Sample_SH42_063.fcs
- __MACOSX/Figure 2/2E/._aaa_Sample_SH42_063.fcs
- Figure 2/2E/FMO Zombie-UV.fcs
- __MACOSX/Figure 2/2E/._FMO Zombie-UV.fcs
- Figure 2/2E/Compensation Controls_PerCP-Cy5-5 Stained Control.fcs
- __MACOSX/Figure 2/2E/._Compensation Controls_PerCP-Cy5-5 Stained Control.fcs
- Figure 2/2E/aaa_Sample_Ctrl_054.fcs
- __MACOSX/Figure 2/2E/._aaa_Sample_Ctrl_054.fcs
- Figure 2/2B/2B.xlsx
- __MACOSX/Figure 2/2B/._2B.xlsx
