# Supplementary material for: Inhibition of DHCR24 activates LXRα to ameliorate hepatic steatosis and inflammation
Source: EMBO Mol Med. 2023 Jun 26;15(8):e16845. doi: 10.15252/emmm.202216845 (PMC10405065; doi:10.15252/emmm.202216845)
Supplement: Supplementary file 5 — Source Data for Figure 2 [file EMMM-15-e16845-s006.zip › Figure 2/2G/aaa_Read me.txt]

Gates were set according to Fluorescence Minus One (FMO) controls using FlowJoTM Software (Becton Dickinson). Representative gating schemes are shown in the Appendix.
