# Supplementary material for: Inhibition of DHCR24 activates LXRα to ameliorate hepatic steatosis and inflammation
Source: EMBO Mol Med. 2023 Jun 26;15(8):e16845. doi: 10.15252/emmm.202216845 (PMC10405065; doi:10.15252/emmm.202216845)
Supplement: Supplementary file 5 — Source Data for Figure 2 [file EMMM-15-e16845-s006.zip › Figure 2/2I/2I.xlsx]

## Sheet: 2I
Ctrl	SH42
0.252806	0.390682
0.175407	0.750527
0.218257	0.475089
0.34509	0.424332
0.280349	0.354132
0.340215	0.506381
