# Supplementary material for: Inhibition of DHCR24 activates LXRα to ameliorate hepatic steatosis and inflammation
Source: EMBO Mol Med. 2023 Jun 26;15(8):e16845. doi: 10.15252/emmm.202216845 (PMC10405065; doi:10.15252/emmm.202216845)
Supplement: Supplementary file 5 — Source Data for Figure 2 [file EMMM-15-e16845-s006.zip › Figure 2/2H/2H.xlsx]

## Sheet: 2H
Ctrl	SH42
0.149164	0.03595
0.072165	0.057452
0.065506	0.030312
0.188772	0.022523
0.008763	0.019682
0.016329	0.036303
