# Supplementary material for: Inhibition of DHCR24 activates LXRα to ameliorate hepatic steatosis and inflammation
Source: EMBO Mol Med. 2023 Jun 26;15(8):e16845. doi: 10.15252/emmm.202216845 (PMC10405065; doi:10.15252/emmm.202216845)
Supplement: Supplementary file 5 — Source Data for Figure 2 [file EMMM-15-e16845-s006.zip › Figure 2/2F/2F.xlsx]

## Sheet: 2F
Ctrl	SH42
0.406441	0.433128
0.263374	0.830229
0.28985	0.5103
0.540893	0.450459
0.291121	0.376335
0.358876	0.54922
