# Supplementary material for: Inhibition of DHCR24 activates LXRα to ameliorate hepatic steatosis and inflammation
Source: EMBO Mol Med. 2023 Jun 26;15(8):e16845. doi: 10.15252/emmm.202216845 (PMC10405065; doi:10.15252/emmm.202216845)
Supplement: Supplementary file 5 — Source Data for Figure 2 [file EMMM-15-e16845-s006.zip › Figure 2/2C/2C.xlsx]

## Sheet: 2C
Ctrl	SH42
0.496032	0.082672
0.248016	0.330688
0.661376	0.909392
1.73611	0.165344
2.97619	0.165344
0.496032	0
1.65344	0.330688
	0
