# Supplementary material for: Inhibition of DHCR24 activates LXRα to ameliorate hepatic steatosis and inflammation
Source: EMBO Mol Med. 2023 Jun 26;15(8):e16845. doi: 10.15252/emmm.202216845 (PMC10405065; doi:10.15252/emmm.202216845)
Supplement: Supplementary file 5 — Source Data for Figure 2 [file EMMM-15-e16845-s006.zip › Figure 2/2D/2D.xlsx]

## Sheet: 2D
Ctrl	SH42
15	7.37
15.46	7.57
13.18	11.59
27.46	11.27
8.34	8.7
9.41	9.72
