# Supplementary material for: Inhibition of DHCR24 activates LXRα to ameliorate hepatic steatosis and inflammation
Source: EMBO Mol Med. 2023 Jun 26;15(8):e16845. doi: 10.15252/emmm.202216845 (PMC10405065; doi:10.15252/emmm.202216845)
Supplement: Supplementary file 5 — Source Data for Figure 2 [file EMMM-15-e16845-s006.zip › Figure 2/2J/2J.xlsx]

## Sheet: 2J
Ctrl	SH42
3.01408	0.301079
1.35749	0.080208
1.80405	0.494542
4.5097	1.01792
0.519665	0.31861
0.742483	0.25982
