# Supplementary material for: Inhibition of DHCR24 activates LXRα to ameliorate hepatic steatosis and inflammation
Source: EMBO Mol Med. 2023 Jun 26;15(8):e16845. doi: 10.15252/emmm.202216845 (PMC10405065; doi:10.15252/emmm.202216845)
Supplement: Supplementary file 5 — Source Data for Figure 2 [file EMMM-15-e16845-s006.zip › Figure 2/2K/2K.xlsx]

## Sheet: 2K
Ctrl	SH42
0.134	0.04
0.088	0.023
0.071	0.065
0.097	0.065
0.033	0.026
0.04	0.029
