# Supplementary material for: Inhibition of DHCR24 activates LXRα to ameliorate hepatic steatosis and inflammation
Source: EMBO Mol Med. 2023 Jun 26;15(8):e16845. doi: 10.15252/emmm.202216845 (PMC10405065; doi:10.15252/emmm.202216845)
Supplement: Supplementary file 5 — Source Data for Figure 2 [file EMMM-15-e16845-s006.zip › Figure 2/2B/2B.xlsx]

## Sheet: 2B
Ctrl	SH42
3.18385	2.54678
3.78927	3.08531
3.2885	2.87566
3.0626	2.71438
4.04216	2.6321
3.11051	3.10396
5.3794	1.23738
	2.80036
