# Supplementary material for: Inhibition of DHCR24 activates LXRα to ameliorate hepatic steatosis and inflammation
Source: EMBO Mol Med. 2023 Jun 26;15(8):e16845. doi: 10.15252/emmm.202216845 (PMC10405065; doi:10.15252/emmm.202216845)
Supplement: Supplementary file 6 — Source Data for Figure 3 [file EMMM-15-e16845-s002.zip › Figure 3/3E/3E.xlsx]

## Sheet: 3E
Ctrl	SH42
6.216	5.652
10.529	4.574
8.408	5.863
6.878	5.323
5.402	4.362
5.239	5.89
9.905	6.244
7.136	7.546
