# Supplementary material for: Inhibition of DHCR24 activates LXRα to ameliorate hepatic steatosis and inflammation
Source: EMBO Mol Med. 2023 Jun 26;15(8):e16845. doi: 10.15252/emmm.202216845 (PMC10405065; doi:10.15252/emmm.202216845)
Supplement: Supplementary file 6 — Source Data for Figure 3 [file EMMM-15-e16845-s002.zip › Figure 3/3B/3B.xlsx]

## Sheet: 3B
Ctrl	SH42
0.783	0.814
2.1	1.296
2.48	1.211
0.529	0.691
0.766	0.475
1.161	1.422
2.306	1.515
1.783	1.764
