# Supplementary material for: Inhibition of DHCR24 activates LXRα to ameliorate hepatic steatosis and inflammation
Source: EMBO Mol Med. 2023 Jun 26;15(8):e16845. doi: 10.15252/emmm.202216845 (PMC10405065; doi:10.15252/emmm.202216845)
Supplement: Supplementary file 6 — Source Data for Figure 3 [file EMMM-15-e16845-s002.zip › Figure 3/3C/3C.xlsx]

## Sheet: 3C
Ctrl	SH42
0.023	0.026
0.048	0.035
0.05	0.027
0.021	0.017
0.021	0.019
0.027	0.035
0.043	0.033
0.036	0.04
