# Supplementary material for: Inhibition of DHCR24 activates LXRα to ameliorate hepatic steatosis and inflammation
Source: EMBO Mol Med. 2023 Jun 26;15(8):e16845. doi: 10.15252/emmm.202216845 (PMC10405065; doi:10.15252/emmm.202216845)
Supplement: Supplementary file 6 — Source Data for Figure 3 [file EMMM-15-e16845-s002.zip › Figure 3/3D/3D.xlsx]

## Sheet: 3D
Ctrl	SH42
0.463	0.457
0.538	0.504
0.557	0.448
0.49	0.484
0.684	0.36
0.557	0.524
0.593	0.43
0.529	0.463
