# Supplementary material for: Inhibition of DHCR24 activates LXRα to ameliorate hepatic steatosis and inflammation
Source: EMBO Mol Med. 2023 Jun 26;15(8):e16845. doi: 10.15252/emmm.202216845 (PMC10405065; doi:10.15252/emmm.202216845)
Supplement: Supplementary file 6 — Source Data for Figure 3 [file EMMM-15-e16845-s002.zip › Figure 3/3A/3A.xlsx]

## Sheet: 3A
Ctrl	SH42
N/A	2.81673
	2.41321
	2.43333
	5.5836
	1.85139
	3.40123
	2.60851
	3.69379
