# Supplementary material for: Inhibition of DHCR24 activates LXRα to ameliorate hepatic steatosis and inflammation
Source: EMBO Mol Med. 2023 Jun 26;15(8):e16845. doi: 10.15252/emmm.202216845 (PMC10405065; doi:10.15252/emmm.202216845)
Supplement: Supplementary file 7 — Source Data for Figure 4 [file EMMM-15-e16845-s008.zip]

Archive with 44 entries (35 files):
- Figure 4/
- __MACOSX/._Figure 4
- Figure 4/.DS_Store
- __MACOSX/Figure 4/._.DS_Store
- Figure 4/4E/
- __MACOSX/Figure 4/._4E
- Figure 4/4B/
- __MACOSX/Figure 4/._4B
- Figure 4/4C/
- __MACOSX/Figure 4/._4C
- Figure 4/4D/
- __MACOSX/Figure 4/._4D
- Figure 4/4A/
- __MACOSX/Figure 4/._4A
- Figure 4/4F/
- __MACOSX/Figure 4/._4F
- Figure 4/4H/
- __MACOSX/Figure 4/._4H
- Figure 4/4G/
- __MACOSX/Figure 4/._4G
- Figure 4/4E/4E.xlsx
- __MACOSX/Figure 4/4E/._4E.xlsx
- Figure 4/4B/4B.xlsx
- __MACOSX/Figure 4/4B/._4B.xlsx
- Figure 4/4C/4C.xlsx
- __MACOSX/Figure 4/4C/._4C.xlsx
- Figure 4/4D/4D.csv
- __MACOSX/Figure 4/4D/._4D.csv
- Figure 4/4A/4A_HE_SH42.pdf
- __MACOSX/Figure 4/4A/._4A_HE_SH42.pdf
- Figure 4/4A/4A_Oil Red O_SH42.tiff
- __MACOSX/Figure 4/4A/._4A_Oil Red O_SH42.tiff
- Figure 4/4A/4A_Oil Red O_Ctrl.tiff
- __MACOSX/Figure 4/4A/._4A_Oil Red O_Ctrl.tiff
- Figure 4/4A/4A_HE_Ctrl.pdf
- __MACOSX/Figure 4/4A/._4A_HE_Ctrl.pdf
- Figure 4/4F/4F.xlsx
- __MACOSX/Figure 4/4F/._4F.xlsx
- Figure 4/4H/4H.xlsx
- __MACOSX/Figure 4/4H/._4H.xlsx
- Figure 4/4G/.DS_Store
- __MACOSX/Figure 4/4G/._.DS_Store
- Figure 4/4G/4G.xlsx
- __MACOSX/Figure 4/4G/._4G.xlsx
