# Supplementary material for: Inhibition of DHCR24 activates LXRα to ameliorate hepatic steatosis and inflammation
Source: EMBO Mol Med. 2023 Jun 26;15(8):e16845. doi: 10.15252/emmm.202216845 (PMC10405065; doi:10.15252/emmm.202216845)
Supplement: Supplementary file 7 — Source Data for Figure 4 [file EMMM-15-e16845-s008.zip › Figure 4/4E/4E.xlsx]

## Sheet: 4E
Ctrl	SH42
29.113	85.744
59.227	37.599
29.458	53.49
21.606	22.14
38.31	13.561
16.924	18.13
24.273	39.512
27.937	23.819
24.887	40.207
24.265	21.927
	19.63
