# Supplementary material for: Inhibition of DHCR24 activates LXRα to ameliorate hepatic steatosis and inflammation
Source: EMBO Mol Med. 2023 Jun 26;15(8):e16845. doi: 10.15252/emmm.202216845 (PMC10405065; doi:10.15252/emmm.202216845)
Supplement: Supplementary file 7 — Source Data for Figure 4 [file EMMM-15-e16845-s008.zip › Figure 4/4B/4B.xlsx]

## Sheet: 4B
Ctrl	SH42
3.6	4.4
3.6	4.4
3.6	4.4
4.2	4
3.8	2.6
3.6	3
4	4.4
4.6	4.2
3.9	3.4
3.8	3.2
	4.6
