# Supplementary material for: Inhibition of DHCR24 activates LXRα to ameliorate hepatic steatosis and inflammation
Source: EMBO Mol Med. 2023 Jun 26;15(8):e16845. doi: 10.15252/emmm.202216845 (PMC10405065; doi:10.15252/emmm.202216845)
Supplement: Supplementary file 7 — Source Data for Figure 4 [file EMMM-15-e16845-s008.zip › Figure 4/4C/4C.xlsx]

## Sheet: 4C
Ctrl	SH42
43.232	30.353
56.925	46.15
39.587	48.74
47.763	50.843
54.516	53.88
37.986	52.891
51.845	56.691
47.273	54.065
55.884	58.429
61.389	61.46
