# Supplementary material for: Inhibition of DHCR24 activates LXRα to ameliorate hepatic steatosis and inflammation
Source: EMBO Mol Med. 2023 Jun 26;15(8):e16845. doi: 10.15252/emmm.202216845 (PMC10405065; doi:10.15252/emmm.202216845)
Supplement: Supplementary file 7 — Source Data for Figure 4 [file EMMM-15-e16845-s008.zip › Figure 4/4D/4D.csv]

Name	group	CE(12:0)	CE(14:0)	CE(14:1)	CE(15:0)	CE(16:0)	CE(16:1)	CE(17:0)	CE(18:0)	CE(18:1)	CE(18:2)	CE(18:3)	CE(18:4)	CE(20:0)	CE(20:1)	CE(20:2)	CE(20:3)	CE(20:4)	CE(20:5)	CE(22:0)	CE(22:1)	CE(22:2)	CE(22:4)	CE(22:5)	CE(22:6)	CE(24:0)	CE(24:1)	CER(16:0)	CER(18:0)	CER(18:1)	CER(20:0)	CER(20:1)	CER(22:0)	CER(22:1)	CER(24:0)	CER(24:1)	DAG(12:0/16:0)	DAG(12:0/18:1)	DAG(12:0/18:2)	DAG(14:0/14:0)	DAG(14:0/16:0)	DAG(14:0/16:1)	DAG(14:0/18:1)	DAG(14:0/18:2)	DAG(14:0/20:0)	DAG(14:0/20:4)	DAG(14:0/22:6)	DAG(14:1/16:0)	DAG(14:1/18:1)
L-1	Vehicle	0.0742	1.5369	0.1152	0.7281	26.2942	11.7514	2.5366	9.3465	60.9536	5.1176	0.5628	0.0162	0.7599	0.6376	0.1708	0.2071	0.3522	0.0581	0.1565	0.255	0.0247	0.0541	0.1145	0.4762	0.0351	0.053	0.0611	0.0089	#VALUE!	0.0097	#VALUE!	0.0913	0.0076	0.065	0.0994	0.0021	0.0046	#VALUE!	#VALUE!	0.0101	0.0027	0.0286	0.0112	#VALUE!	0.0009	#VALUE!	0.0031	0.0028
L-10	Vehicle	0.0764	1.5776	0.1265	0.7703	32.1466	13.8968	3.0972	13.8508	82.5042	6.599	0.6418	0.0249	0.951	0.8397	0.3124	0.4341	0.6426	0.0952	0.1843	0.2123	0.0349	0.1242	0.1899	0.4808	0.097	0.1184	0.0482	0.0074	0.0012	0.0085	#VALUE!	0.0754	0.0071	0.0693	0.112	#VALUE!	0.0041	#VALUE!	#VALUE!	0.0121	0.0034	0.0434	0.0113	#VALUE!	#VALUE!	#VALUE!	0.0045	0.0045
L-11	Vehicle	0.0426	1.1505	0.0875	0.6034	17.4067	9.3988	2.0466	7.3599	51.2398	3.7664	0.4039	0.0169	0.6531	0.6317	0.1794	0.2216	0.4137	0.061	0.1284	0.1968	0.0223	0.0697	0.1386	0.3477	0.0404	0.0568	0.0345	0.0056	#VALUE!	0.0064	#VALUE!	0.0659	0.0059	0.0505	0.0786	#VALUE!	0.0045	0.002	#VALUE!	0.0105	0.0032	0.0373	0.0098	#VALUE!	#VALUE!	0.0014	0.0049	0.0035
L-12	SH42	0.0684	1.8909	0.1247	0.9628	33.3724	12.3164	3.4559	12.564	76.0601	5.7454	0.6321	0.0225	0.9546	0.7923	0.2218	0.2171	0.4493	0.06	0.2123	0.2833	0.0268	0.0588	0.1385	0.4972	0.0516	0.0595	0.0653	0.0083	0.0007	0.0087	#VALUE!	0.0892	0.0074	0.0707	0.1107	#VALUE!	0.005	#VALUE!	0.0007	0.0096	0.0027	0.0437	0.0119	#VALUE!	#VALUE!	0.0013	0.0039	0.004
L-13	SH42	0.0669	1.4507	0.1062	0.74	30.8662	10.0068	2.8086	11.0086	60.4044	5.7501	0.5458	0.0117	0.7443	0.6703	0.2513	0.3081	0.4131	0.0539	0.1362	0.2077	0.033	0.0794	0.1443	0.4295	0.058	0.0701	0.1183	0.0109	#VALUE!	0.0103	#VALUE!	0.0893	0.0073	0.0798	0.143	0.0015	0.0037	#VALUE!	#VALUE!	0.01	#VALUE!	0.0225	0.0079	#VALUE!	#VALUE!	0.0016	0.0024	0.0022
L-14	SH42	0.0696	1.7484	0.1293	0.8801	34.1525	13.0688	3.0721	11.9626	81.5129	6.9415	0.6757	0.0212	0.8468	0.8348	0.2362	0.275	0.531	0.0651	0.1816	0.3112	0.0325	0.0686	0.1507	0.6189	0.0465	0.0699	0.084	0.0079	#VALUE!	0.0093	#VALUE!	0.0923	0.0089	0.0728	0.1303	0.0015	0.005	0.0012	#VALUE!	0.0119	0.0022	0.0389	0.0071	#VALUE!	#VALUE!	0.0018	0.0027	0.0039
L-15	SH42	0.0626	1.8064	0.1111	0.8862	31.4588	11.9754	3.0896	10.2812	61.4921	5.2841	0.6038	0.0176	1.0186	0.6971	0.1715	0.1908	0.3667	0.0615	0.2863	0.3761	0.0319	0.0531	0.1517	0.4428	0.0439	0.0633	0.0863	0.0089	#VALUE!	0.0091	#VALUE!	0.1014	0.0078	0.071	0.112	#VALUE!	0.0028	#VALUE!	#VALUE!	0.0082	0.0023	0.0259	0.0096	#VALUE!	#VALUE!	#VALUE!	0.0022	0.0023
L-16	SH42	0.0542	1.3868	0.1135	0.6611	24.7758	11.9319	2.3338	9.0748	63.029	5.5232	0.4926	0.0145	0.7317	0.9073	0.3266	0.5618	0.9575	0.1274	0.1692	0.2772	0.0445	0.2127	0.2326	0.6835	0.0768	0.1116	0.085	0.0106	0.0008	0.0099	#VALUE!	0.0815	0.0082	0.076	0.1418	#VALUE!	0.005	#VALUE!	#VALUE!	0.0107	0.0037	0.0395	0.0101	#VALUE!	#VALUE!	#VALUE!	0.0039	0.004
L-17	SH42	0.062	1.7131	0.1142	0.7864	30.1702	12.4042	2.8109	9.9001	63.2638	4.9498	0.5644	0.0156	0.9212	0.7119	0.1775	0.1963	0.3606	0.0539	0.2223	0.3516	0.0271	0.0557	0.1258	0.4201	0.0447	0.067	0.0902	0.0098	0.0008	0.011	#VALUE!	0.1054	0.0092	0.0735	0.1268	#VALUE!	0.003	#VALUE!	#VALUE!	0.0068	0.0022	0.0296	0.0084	#VALUE!	#VALUE!	#VALUE!	0.0029	0.0032
L-18	SH42	0.0622	1.4793	0.1264	0.7138	27.8882	12.1257	2.5439	9.6109	62.5504	5.585	0.6028	0.0139	0.656	0.6205	0.1826	0.1965	0.3547	0.051	0.116	0.2187	0.0207	0.048	0.1222	0.4743	0.0323	0.0451	0.0625	0.009	#VALUE!	0.0114	#VALUE!	0.102	0.0081	0.0756	0.1144	#VALUE!	0.0071	#VALUE!	#VALUE!	0.0126	0.0026	0.0342	0.0114	#VALUE!	#VALUE!	0.0012	0.0051	0.0029
L-19	Vehicle	0.0663	1.7321	0.1209	0.8553	32.2065	11.564	3.0586	12.6168	69.9719	5.4438	0.581	0.0203	1.0437	0.7701	0.237	0.2884	0.4561	0.0679	0.2372	0.2798	0.0331	0.0783	0.1477	0.4712	0.0654	0.0923	0.0966	0.0111	0.0007	0.0107	#VALUE!	0.1256	0.0098	0.1123	0.1517	#VALUE!	0.0061	#VALUE!	#VALUE!	0.0107	0.0027	0.0417	0.0133	#VALUE!	#VALUE!	0.0015	0.0039	0.0036
L-2	Vehicle	0.0767	1.9447	0.1602	0.8908	30.3352	19.6835	3.2524	10.3815	79.5852	6.7317	0.779	0.0171	0.9136	0.8281	0.2048	0.2482	0.4646	0.0803	0.2009	0.3559	0.0317	0.0533	0.1414	0.6187	0.0507	0.0745	0.0908	0.0121	#VALUE!	0.0126	#VALUE!	0.1244	0.0117	0.0929	0.1473	#VALUE!	0.0081	#VALUE!	#VALUE!	0.0089	0.0065	0.0525	0.018	#VALUE!	#VALUE!	#VALUE!	0.0051	0.0069
L-20	Vehicle	0.0474	1.0448	0.0863	0.4879	17.2371	7.7915	1.5827	6.3773	40.1005	3.697	0.4005	0.0135	0.4863	0.4087	0.1455	0.1723	0.3069	0.0439	0.1009	0.1302	0.0168	0.0461	0.0988	0.3228	0.028	0.0374	0.0674	0.0086	#VALUE!	0.0089	#VALUE!	0.1119	0.0075	0.0952	0.1266	#VALUE!	0.0102	0.0042	#VALUE!	0.0106	0.0037	0.0484	0.013	#VALUE!	#VALUE!	0.0011	0.0072	0.0043
L-21	SH42	0.0543	1.3618	0.0895	0.6315	24.962	9.9879	2.2931	8.1736	51.5407	4.6425	0.5219	0.0124	0.5807	0.5227	0.1623	0.1929	0.3081	0.0428	0.1185	0.1822	0.0188	0.04	0.1016	0.3686	0.0272	0.0444	0.0612	0.0065	#VALUE!	0.0074	#VALUE!	0.0789	0.0059	0.0596	0.0892	#VALUE!	0.003	#VALUE!	#VALUE!	0.0068	#VALUE!	0.0205	0.0063	#VALUE!	#VALUE!	0.001	0.0024	0.0021
L-22	Vehicle	0.0626	1.8178	0.1285	0.9728	35.1528	16.868	3.7312	15.3145	87.8819	5.6887	0.6412	0.0224	1.1524	0.9567	0.3192	0.4694	0.6552	0.0972	0.2657	0.2503	0.04	0.1517	0.1881	0.4302	0.14	0.1343	0.049	0.0072	0.0006	0.0083	#VALUE!	0.0754	0.0084	0.0725	0.1156	#VALUE!	0.0051	#VALUE!	#VALUE!	0.0103	0.0063	0.061	0.0097	#VALUE!	#VALUE!	#VALUE!	0.0041	0.0055
L-3	Vehicle	0.2497	3.7622	0.2267	1.58	55.4793	14.5294	4.3692	28.1334	140.0729	22.811	0.9299	0.0273	3.8864	6.2704	3.5663	7.9668	18.9913	1.4901	1.3125	1.691	0.5684	5.5739	3.2116	7.6114	1.2366	1.6994	0.0985	0.0128	0.0013	0.0099	0.0007	0.0852	0.0072	0.0848	0.1257	#VALUE!	0.004	#VALUE!	#VALUE!	0.0102	0.0029	0.0244	0.0121	0.0033	#VALUE!	#VALUE!	0.0067	0.0047
L-4	SH42	0.0536	1.8552	0.1301	0.8846	28.8641	15.7194	2.9805	8.5377	62.7873	4.8892	0.5797	0.0156	0.8036	0.7331	0.1643	0.1819	0.3321	0.0536	0.1924	0.4244	0.0313	0.0498	0.1188	0.3805	0.0316	0.0774	0.1061	0.0154	0.0008	0.0159	0.001	0.159	0.0142	0.1061	0.169	#VALUE!	0.007	#VALUE!	#VALUE!	0.0177	0.0054	0.0504	0.0134	#VALUE!	#VALUE!	0.0015	0.0048	0.0037
L-5	SH42	0.0354	1.006	0.0737	0.5063	16.9503	7.7851	1.6537	5.6218	40.5369	3.281	0.3544	0.0116	0.5855	0.4531	0.1074	0.1172	0.2494	0.0348	0.136	0.2469	0.0166	0.0317	0.0617	0.2963	0.0283	0.0483	0.0804	0.0103	#VALUE!	0.0115	#VALUE!	0.1201	0.0092	0.0824	0.1201	#VALUE!	0.0041	#VALUE!	#VALUE!	0.0108	0.0023	0.0345	0.0081	#VALUE!	#VALUE!	#VALUE!	0.0042	0.0032
L-6	SH42	0.0584	1.4729	0.102	0.6637	19.2365	11.6213	2.1099	6.893	53.7203	4.525	0.5345	0.0125	0.7135	0.6622	0.1492	0.1871	0.3113	0.0429	0.1666	0.3763	0.0286	0.0438	0.0915	0.397	0.0333	0.0592	0.1027	0.0133	#VALUE!	0.0135	0.0008	0.1385	0.0111	0.0876	0.15	#VALUE!	0.0057	#VALUE!	#VALUE!	0.0145	0.0032	0.0416	0.0112	#VALUE!	#VALUE!	#VALUE!	0.0053	0.0037
L-7	Vehicle	0.0709	1.5171	0.1089	0.7454	30.6257	12.572	2.7875	12.6518	81.2776	6.3601	0.6591	0.0228	0.8971	0.7925	0.2635	0.364	0.5473	0.0882	0.1506	0.2196	0.0332	0.1049	0.1865	0.5263	0.0712	0.096	0.0744	0.0112	#VALUE!	0.0129	#VALUE!	0.1121	0.0085	0.0961	0.1499	#VALUE!	0.0052	0.0022	#VALUE!	0.014	0.0028	0.0423	0.0136	#VALUE!	0.0014	#VALUE!	0.0053	0.0039
L-9	Vehicle	0.0441	1.243	0.0991	0.6508	26.0192	8.3512	2.321	9.2238	49.5299	5.1935	0.5341	0.0134	0.8399	0.5216	0.1467	0.1983	0.3446	0.0432	0.1889	0.2359	0.0229	0.0445	0.0937	0.4096	0.0373	0.0494	0.0889	0.0117	#VALUE!	0.0138	#VALUE!	0.1399	0.0097	0.0932	0.1357	#VALUE!	0.0056	#VALUE!	#VALUE!	0.0127	0.0033	0.0375	0.0237	#VALUE!	#VALUE!	0.0017	0.0048	0.0035
[truncated: 733 more columns]
