# Supplementary material for: Inhibition of DHCR24 activates LXRα to ameliorate hepatic steatosis and inflammation
Source: EMBO Mol Med. 2023 Jun 26;15(8):e16845. doi: 10.15252/emmm.202216845 (PMC10405065; doi:10.15252/emmm.202216845)
Supplement: Supplementary file 7 — Source Data for Figure 4 [file EMMM-15-e16845-s008.zip › Figure 4/4F/4F.xlsx]

## Sheet: 4F
Ctrl	SH42
1.555	3.101
2.413	1.784
2.177	2.439
2.35	2.208
2.76	1.605
1.963	1.984
1.911	1.587
2.245	2.158
2.039	1.67
2.316	1.796
	1.519
