# Supplementary material for: Inhibition of DHCR24 activates LXRα to ameliorate hepatic steatosis and inflammation
Source: EMBO Mol Med. 2023 Jun 26;15(8):e16845. doi: 10.15252/emmm.202216845 (PMC10405065; doi:10.15252/emmm.202216845)
Supplement: Supplementary file 7 — Source Data for Figure 4 [file EMMM-15-e16845-s008.zip › Figure 4/4H/4H.xlsx]

## Sheet: 4H
Ctrl	SH42
122.388	130.872
158.105	80.229
153.74	104.212
106.4	151.238
160.029	127.365
96.684	158.504
173.533	131.024
142.506	124.812
81.211	130.49
	126.441
	106.982
