# Supplementary material for: Inhibition of DHCR24 activates LXRα to ameliorate hepatic steatosis and inflammation
Source: EMBO Mol Med. 2023 Jun 26;15(8):e16845. doi: 10.15252/emmm.202216845 (PMC10405065; doi:10.15252/emmm.202216845)
Supplement: Supplementary file 7 — Source Data for Figure 4 [file EMMM-15-e16845-s008.zip › Figure 4/4G/4G.xlsx]

## Sheet: 4G
Ctrl	SH42
10.586	14.222
12.29	9.809
22.3	12.752
15.449	11.723
11.571	11.37
13.38	12.264
11.897	10.578
12.023	12.897
11.256	10.773
9.454	9.483
	9.02
