# Supplementary material for: Inhibition of DHCR24 activates LXRα to ameliorate hepatic steatosis and inflammation
Source: EMBO Mol Med. 2023 Jun 26;15(8):e16845. doi: 10.15252/emmm.202216845 (PMC10405065; doi:10.15252/emmm.202216845)
Supplement: Supplementary file 8 — Source Data for Figure 5 [file EMMM-15-e16845-s004.zip]

Archive with 108 entries (99 files):
- Figure 5/
- __MACOSX/._Figure 5
- Figure 5/5G/
- __MACOSX/Figure 5/._5G
- Figure 5/5A/
- __MACOSX/Figure 5/._5A
- Figure 5/5F/
- __MACOSX/Figure 5/._5F
- Figure 5/5H/
- __MACOSX/Figure 5/._5H
- Figure 5/.DS_Store
- __MACOSX/Figure 5/._.DS_Store
- Figure 5/5C/
- __MACOSX/Figure 5/._5C
- Figure 5/5D/
- __MACOSX/Figure 5/._5D
- Figure 5/5E/
- __MACOSX/Figure 5/._5E
- Figure 5/5B/
- __MACOSX/Figure 5/._5B
- Figure 5/5G/5G.xlsx
- __MACOSX/Figure 5/5G/._5G.xlsx
- Figure 5/5A/5A.xlsx
- __MACOSX/Figure 5/5A/._5A.xlsx
- Figure 5/5F/5F.xlsx
- __MACOSX/Figure 5/5F/._5F.xlsx
- Figure 5/5H/5H.xlsx
- __MACOSX/Figure 5/5H/._5H.xlsx
- Figure 5/5C/5C.xlsx
- __MACOSX/Figure 5/5C/._5C.xlsx
- Figure 5/5D/Compensation Controls_Unstained Control_001.fcs
- __MACOSX/Figure 5/5D/._Compensation Controls_Unstained Control_001.fcs
- Figure 5/5D/Compensation Controls_BV421 Stained Control_008.fcs
- __MACOSX/Figure 5/5D/._Compensation Controls_BV421 Stained Control_008.fcs
- Figure 5/5D/Liver_FMO Siglec-F_038.fcs
- __MACOSX/Figure 5/5D/._Liver_FMO Siglec-F_038.fcs
- Figure 5/5D/aaa_Read me.txt
- __MACOSX/Figure 5/5D/._aaa_Read me.txt
- Figure 5/5D/Compensation Controls_PE-Cy7 Stained Control_005.fcs
- __MACOSX/Figure 5/5D/._Compensation Controls_PE-Cy7 Stained Control_005.fcs
- Figure 5/5D/Compensation Controls_APC-Cy7 Stained Control_007.fcs
- __MACOSX/Figure 5/5D/._Compensation Controls_APC-Cy7 Stained Control_007.fcs
- Figure 5/5D/aaa_5B&D_Sample_SH42_Liver.fcs
- __MACOSX/Figure 5/5D/._aaa_5B&D_Sample_SH42_Liver.fcs
- Figure 5/5D/Compensation Controls_Zombie-UV Stained Control_011.fcs
- __MACOSX/Figure 5/5D/._Compensation Controls_Zombie-UV Stained Control_011.fcs
- Figure 5/5D/Liver_FMO Zombie-UV_034.fcs
- __MACOSX/Figure 5/5D/._Liver_FMO Zombie-UV_034.fcs
- Figure 5/5D/Liver_FMO CD11c_037.fcs
- __MACOSX/Figure 5/5D/._Liver_FMO CD11c_037.fcs
- Figure 5/5D/Liver_FMO F4,2f,80_036.fcs
- __MACOSX/Figure 5/5D/._Liver_FMO F4,2f,80_036.fcs
- Figure 5/5D/Compensation Controls_PerCP-Cy5-5 Stained Control_004.fcs
- __MACOSX/Figure 5/5D/._Compensation Controls_PerCP-Cy5-5 Stained Control_004.fcs
- Figure 5/5D/Compensation Controls_BV605 Stained Control_009.fcs
- __MACOSX/Figure 5/5D/._Compensation Controls_BV605 Stained Control_009.fcs
- Figure 5/5D/Compensation Controls_PE Stained Control_003.fcs
- __MACOSX/Figure 5/5D/._Compensation Controls_PE Stained Control_003.fcs
- Figure 5/5D/Compensation Controls_FITC Stained Control_002.fcs
- __MACOSX/Figure 5/5D/._Compensation Controls_FITC Stained Control_002.fcs
- Figure 5/5D/Compensation Controls_APC Stained Control_006.fcs
- __MACOSX/Figure 5/5D/._Compensation Controls_APC Stained Control_006.fcs
- Figure 5/5D/Compensation Controls_BV786 Stained Control_010.fcs
- __MACOSX/Figure 5/5D/._Compensation Controls_BV786 Stained Control_010.fcs
- Figure 5/5D/Liver_FMO YM1_035.fcs
- __MACOSX/Figure 5/5D/._Liver_FMO YM1_035.fcs
- Figure 5/5D/aaa_5B&D_Sample_Ctrl_Liver.fcs
- __MACOSX/Figure 5/5D/._aaa_5B&D_Sample_Ctrl_Liver.fcs
- Figure 5/5E/5E.xlsx
- __MACOSX/Figure 5/5E/._5E.xlsx
- Figure 5/5B/Compensation Controls_Unstained Control_001.fcs
- __MACOSX/Figure 5/5B/._Compensation Controls_Unstained Control_001.fcs
- Figure 5/5B/Compensation Controls_BV421 Stained Control_008.fcs
- __MACOSX/Figure 5/5B/._Compensation Controls_BV421 Stained Control_008.fcs
- Figure 5/5B/Liver_FMO Siglec-F_038.fcs
- __MACOSX/Figure 5/5B/._Liver_FMO Siglec-F_038.fcs
- Figure 5/5B/aaa_Read me.txt
- __MACOSX/Figure 5/5B/._aaa_Read me.txt
- Figure 5/5B/Compensation Controls_PE-Cy7 Stained Control_005.fcs
- __MACOSX/Figure 5/5B/._Compensation Controls_PE-Cy7 Stained Control_005.fcs
- Figure 5/5B/Compensation Controls_APC-Cy7 Stained Control_007.fcs
- __MACOSX/Figure 5/5B/._Compensation Controls_APC-Cy7 Stained Control_007.fcs
- Figure 5/5B/aaa_5B&D_Sample_SH42_Liver.fcs
- __MACOSX/Figure 5/5B/._aaa_5B&D_Sample_SH42_Liver.fcs
- Figure 5/5B/Compensation Controls_Zombie-UV Stained Control_011.fcs
- __MACOSX/Figure 5/5B/._Compensation Controls_Zombie-UV Stained Control_011.fcs
- Figure 5/5B/Liver_FMO Zombie-UV_034.fcs
- __MACOSX/Figure 5/5B/._Liver_FMO Zombie-UV_034.fcs
- Figure 5/5B/Liver_FMO CD11c_037.fcs
- __MACOSX/Figure 5/5B/._Liver_FMO CD11c_037.fcs
- Figure 5/5B/Liver_FMO F4,2f,80_036.fcs
- __MACOSX/Figure 5/5B/._Liver_FMO F4,2f,80_036.fcs
- Figure 5/5B/Compensation Controls_PerCP-Cy5-5 Stained Control_004.fcs
- __MACOSX/Figure 5/5B/._Compensation Controls_PerCP-Cy5-5 Stained Control_004.fcs
- Figure 5/5B/Compensation Controls_BV605 Stained Control_009.fcs
- __MACOSX/Figure 5/5B/._Compensation Controls_BV605 Stained Control_009.fcs
- Figure 5/5B/Compensation Controls_PE Stained Control_003.fcs
- __MACOSX/Figure 5/5B/._Compensation Controls_PE Stained Control_003.fcs
- Figure 5/5B/Compensation Controls_FITC Stained Control_002.fcs
- __MACOSX/Figure 5/5B/._Compensation Controls_FITC Stained Control_002.fcs
- Figure 5/5B/Compensation Controls_APC Stained Control_006.fcs
- __MACOSX/Figure 5/5B/._Compensation Controls_APC Stained Control_006.fcs
- Figure 5/5B/Compensation Controls_BV786 Stained Control_010.fcs
- __MACOSX/Figure 5/5B/._Compensation Controls_BV786 Stained Control_010.fcs
- Figure 5/5B/Liver_FMO YM1_035.fcs
- __MACOSX/Figure 5/5B/._Liver_FMO YM1_035.fcs
- Figure 5/5B/aaa_5B&D_Sample_Ctrl_Liver.fcs
- __MACOSX/Figure 5/5B/._aaa_5B&D_Sample_Ctrl_Liver.fcs
