# Supplementary material for: Inhibition of DHCR24 activates LXRα to ameliorate hepatic steatosis and inflammation
Source: EMBO Mol Med. 2023 Jun 26;15(8):e16845. doi: 10.15252/emmm.202216845 (PMC10405065; doi:10.15252/emmm.202216845)
Supplement: Supplementary file 8 — Source Data for Figure 5 [file EMMM-15-e16845-s004.zip › Figure 5/5G/5G.xlsx]

## Sheet: 5G
Ctrl	SH42
3.9123	5.01341
1.13142	6.21351
4.49169	7.47906
4.10896	1.68205
4.65572	1.68056
4.91144	5.11573
2.34319	5.58734
3.38994	4.56418
5.00746	5.42524
5.52131	3.58343
	5.68009
