# Supplementary material for: Inhibition of DHCR24 activates LXRα to ameliorate hepatic steatosis and inflammation
Source: EMBO Mol Med. 2023 Jun 26;15(8):e16845. doi: 10.15252/emmm.202216845 (PMC10405065; doi:10.15252/emmm.202216845)
Supplement: Supplementary file 8 — Source Data for Figure 5 [file EMMM-15-e16845-s004.zip › Figure 5/5A/5A.xlsx]

## Sheet: 5A
Ctrl	SH42
33.57	28.99
22.97	30.15
45.38	48.24
27.92	16.15
34.93	20.24
34.72	34.44
17.94	43.04
18.46	31.47
25.83	32.02
30.42	20.33
	30.68
