# Supplementary material for: Inhibition of DHCR24 activates LXRα to ameliorate hepatic steatosis and inflammation
Source: EMBO Mol Med. 2023 Jun 26;15(8):e16845. doi: 10.15252/emmm.202216845 (PMC10405065; doi:10.15252/emmm.202216845)
Supplement: Supplementary file 8 — Source Data for Figure 5 [file EMMM-15-e16845-s004.zip › Figure 5/5F/5F.xlsx]

## Sheet: 5F
Ctrl	SH42
0.00467771	0.0087541
0.00457242	0.0176836
0.00777925	0.0227926
0.00474949	0.0081127
0.0105711	0.0009403
0.0090037	0.0046708
0.00225559	0.007626
0.00623915	0.0014008
0.00376668	0.0053729
0.00623699	0.0178149
	0.0076613
