# Supplementary material for: Inhibition of DHCR24 activates LXRα to ameliorate hepatic steatosis and inflammation
Source: EMBO Mol Med. 2023 Jun 26;15(8):e16845. doi: 10.15252/emmm.202216845 (PMC10405065; doi:10.15252/emmm.202216845)
Supplement: Supplementary file 8 — Source Data for Figure 5 [file EMMM-15-e16845-s004.zip › Figure 5/5H/5H.xlsx]

## Sheet: 5H
Ctrl	SH42
0.722	0.389
0.628	0.452
1.573	0.563
0.829	0.513
0.421	0.569
1.739	0.554
0.714	0.612
0.771	0.554
0.45	0.346
0.571	0.386
