# Supplementary material for: Inhibition of DHCR24 activates LXRα to ameliorate hepatic steatosis and inflammation
Source: EMBO Mol Med. 2023 Jun 26;15(8):e16845. doi: 10.15252/emmm.202216845 (PMC10405065; doi:10.15252/emmm.202216845)
Supplement: Supplementary file 8 — Source Data for Figure 5 [file EMMM-15-e16845-s004.zip › Figure 5/5C/5C.xlsx]

## Sheet: 5C
Ctrl	SH42
0.34908	0.38395
0.32429	0.46906
0.65372	0.50315
0.24482	0.16065
0.35834	0.09498
0.15604	0.24201
0.19279	0.51181
0.12162	0.31837
0.35203	0.23669
0.34458	0.24172
	0.28802
