# Supplementary material for: Inhibition of DHCR24 activates LXRα to ameliorate hepatic steatosis and inflammation
Source: EMBO Mol Med. 2023 Jun 26;15(8):e16845. doi: 10.15252/emmm.202216845 (PMC10405065; doi:10.15252/emmm.202216845)
Supplement: Supplementary file 8 — Source Data for Figure 5 [file EMMM-15-e16845-s004.zip › Figure 5/5E/5E.xlsx]

## Sheet: 5E
Ctrl	SH42
0.336516	0.367058
0.312611	0.438102
0.631492	0.46843
0.234292	0.144743
0.336841	0.0927952
0.132481	0.233784
0.184303	0.491342
0.113229	0.303727
0.342873	0.224622
0.333903	0.197245
	0.275059
