# Supplementary material for: Inhibition of DHCR24 activates LXRα to ameliorate hepatic steatosis and inflammation
Source: EMBO Mol Med. 2023 Jun 26;15(8):e16845. doi: 10.15252/emmm.202216845 (PMC10405065; doi:10.15252/emmm.202216845)
Supplement: Supplementary file 9 — Source Data for Figure 6 [file EMMM-15-e16845-s003.zip]

Archive with 48 entries (38 files):
- Figure 6/
- __MACOSX/._Figure 6
- Figure 6/6F/
- __MACOSX/Figure 6/._6F
- Figure 6/6H/
- __MACOSX/Figure 6/._6H
- Figure 6/6I/
- __MACOSX/Figure 6/._6I
- Figure 6/6G/
- __MACOSX/Figure 6/._6G
- Figure 6/.DS_Store
- __MACOSX/Figure 6/._.DS_Store
- Figure 6/6B/
- __MACOSX/Figure 6/._6B
- Figure 6/6E/
- __MACOSX/Figure 6/._6E
- Figure 6/6J/
- __MACOSX/Figure 6/._6J
- Figure 6/6D/
- __MACOSX/Figure 6/._6D
- Figure 6/6C/
- __MACOSX/Figure 6/._6C
- Figure 6/6F/6G.xlsx
- __MACOSX/Figure 6/6F/._6G.xlsx
- Figure 6/6H/.DS_Store
- __MACOSX/Figure 6/6H/._.DS_Store
- Figure 6/6H/6H_Ctrl.png
- __MACOSX/Figure 6/6H/._6H_Ctrl.png
- Figure 6/6H/6H_SH42.png
- __MACOSX/Figure 6/6H/._6H_SH42.png
- Figure 6/6I/6I.xlsx
- __MACOSX/Figure 6/6I/._6I.xlsx
- Figure 6/6G/6F.xlsx
- __MACOSX/Figure 6/6G/._6F.xlsx
- Figure 6/6B/6B_HE_SH42.tiff
- __MACOSX/Figure 6/6B/._6B_HE_SH42.tiff
- Figure 6/6B/6B_HE_Ctrl.tiff
- __MACOSX/Figure 6/6B/._6B_HE_Ctrl.tiff
- Figure 6/6B/6B_Oil Red O_Ctrl.tiff
- Figure 6/6B/6B_Oil Red O_SH42.tiff
- Figure 6/6E/6E_SH42.tiff
- Figure 6/6E/6E_Ctrl.tiff
- Figure 6/6J/6J.xlsx
- __MACOSX/Figure 6/6J/._6J.xlsx
- Figure 6/6D/6D.xlsx
- __MACOSX/Figure 6/6D/._6D.xlsx
- Figure 6/6C/6C.xlsx
- __MACOSX/Figure 6/6C/._6C.xlsx
