# Supplementary material for: Inhibition of DHCR24 activates LXRα to ameliorate hepatic steatosis and inflammation
Source: EMBO Mol Med. 2023 Jun 26;15(8):e16845. doi: 10.15252/emmm.202216845 (PMC10405065; doi:10.15252/emmm.202216845)
Supplement: Supplementary file 9 — Source Data for Figure 6 [file EMMM-15-e16845-s003.zip › Figure 6/6F/6G.xlsx]

## Sheet: 6G
Ctrl	SH42
21.164	1.65344
0.992063	0.248016
5.12566	1.48809
3.05886	0.248016
10.582	0
2.48016	0.708617
11.1607	0.578704
0.165344
1.48809
