# Supplementary material for: Inhibition of DHCR24 activates LXRα to ameliorate hepatic steatosis and inflammation
Source: EMBO Mol Med. 2023 Jun 26;15(8):e16845. doi: 10.15252/emmm.202216845 (PMC10405065; doi:10.15252/emmm.202216845)
Supplement: Supplementary file 9 — Source Data for Figure 6 [file EMMM-15-e16845-s003.zip › Figure 6/6I/6I.xlsx]

## Sheet: 6I
Ctrl	SH42
2.45	0.71
1.38	0.6
1.31	0.611667
0.92	0.51
1.55	0.412
0.68	0.39
0.54	0.78
0.89	0.64
0.74
