# Supplementary material for: Inhibition of DHCR24 activates LXRα to ameliorate hepatic steatosis and inflammation
Source: EMBO Mol Med. 2023 Jun 26;15(8):e16845. doi: 10.15252/emmm.202216845 (PMC10405065; doi:10.15252/emmm.202216845)
Supplement: Supplementary file 9 — Source Data for Figure 6 [file EMMM-15-e16845-s003.zip › Figure 6/6G/6F.xlsx]

## Sheet: 6F
Ctrl	SH42
6.42842	2.61416
6.5983	2.77045
1.80822	3.33972
1.85982	2.6122
2.05126	2.5105
4.4904
3.48743	1.92085
3.18849	2.43575
3.50187	2.47097
3.4355
