# Supplementary material for: Inhibition of DHCR24 activates LXRα to ameliorate hepatic steatosis and inflammation
Source: EMBO Mol Med. 2023 Jun 26;15(8):e16845. doi: 10.15252/emmm.202216845 (PMC10405065; doi:10.15252/emmm.202216845)
Supplement: Supplementary file 9 — Source Data for Figure 6 [file EMMM-15-e16845-s003.zip › Figure 6/6J/6J.xlsx]

## Sheet: 6J
Ctrl	SH42
180.8	134.5
330.5	33.1
184	141.5
105.2	154.6
307	144.1
111.9	150.1
180.8	46.9
237.3	121.9
174.5
