# Supplementary material for: Inhibition of DHCR24 activates LXRα to ameliorate hepatic steatosis and inflammation
Source: EMBO Mol Med. 2023 Jun 26;15(8):e16845. doi: 10.15252/emmm.202216845 (PMC10405065; doi:10.15252/emmm.202216845)
Supplement: Supplementary file 9 — Source Data for Figure 6 [file EMMM-15-e16845-s003.zip › Figure 6/6D/6D.xlsx]

## Sheet: 6D
Ctrl	SH42
50.384	54.427
50.644	54.83
50.472	47.307
42.469	52.2
57.028	41.445
44.459	48.485
37.37	39.707
49.669	51.984
34.212	42.158
