# Supplementary material for: Inhibition of DHCR24 activates LXRα to ameliorate hepatic steatosis and inflammation
Source: EMBO Mol Med. 2023 Jun 26;15(8):e16845. doi: 10.15252/emmm.202216845 (PMC10405065; doi:10.15252/emmm.202216845)
Supplement: Supplementary file 9 — Source Data for Figure 6 [file EMMM-15-e16845-s003.zip › Figure 6/6C/6C.xlsx]

## Sheet: 6C
Ctrl	SH42
7.22	4.44
5	1.89
4.89	7.78
6.89	5.33
7	6.89
6.67	6
4	4.44
4.78	5.89
5	6.44
6
